# Supplementary material for: Recruitment of APPL1 to ubiquitin-rich aggresomes in response to proteasomal impairment
Source: Exp Cell Res. 2011 May 1;317(8):1093–107. doi: 10.1016/j.yexcr.2011.02.002 (PMC3072527; doi:10.1016/j.yexcr.2011.02.002)
Supplement: Suppl. Table 1 — The results of morphometric image analysis of APPL1- and EEA1-positive endosomes performed by MotionTracking. The table shows the raw data and the values calculated as a percentage of control values obtained from DMSO-treated cells. AU, arbitrary units; SD, standard deviation. [file mmc1.xls]

## Sheet: Sheet1
	Suppl. Tab. 1
				APPL1			EEA1
				DMSO	MG132 6h	MG132 20h	DMSO	MG132 6h	MG132 20h
	Number of vesicles	raw data	Average	8409.46	3572.02	4341.3	3811.23	4019.63	3918.51
			SD	1002.83	956.816	579.181	348.842	767.774	514.887
		% of control	Average	100	42.4762	51.624	100	105.468	102.815
			SD	11.925	11.3779	6.88725	9.15301	20.145	13.5097
	Mean vesicle area	raw data (μm2)	Average	0.30805	0.239594	0.339304	0.489137	0.36642	0.369158
			SD	0.00904678	0.0181229	0.0596085	0.0329592	0.0213936	0.0271484
		% of control	Average	100	77.7777	110.146	100	74.9115	75.4713
			SD	2.93679	5.8831	19.3503	6.73824	4.37375	5.55027
	Integral vesicle intensity	raw data (AU)	Average	2.18403e+08	6.66989e+07	8.96317e+07	1.85722e+08	1.34307e+08	1.29248e+08
			SD	4.04613e+07	2.20838e+07	1.18743e+07	2.5291e+07	2.41276e+07	2.46152e+07
		% of control	Average	100	30.5394	41.0396	100	72.3163	69.5925
			SD	18.526	10.1115	5.43689	13.6177	12.9913	13.2538
